# Supplementary material for: The relation of 25-hydroxy vitamin D concentrations to liver histopathology, seasonality and baseline characteristics in chronic hepatitis C virus genotype 2 or 3 infection
Source: PLoS One. 2020 Aug 21;15(8):e0237840. doi: 10.1371/journal.pone.0237840 (PMC7442235; doi:10.1371/journal.pone.0237840)
Supplement: S1 Dataset — (XLSX) [file pone.0237840.s001.xlsx]

## Sheet: Blad1
Patient number [pid]	SVR (15 IU/ml) [svr1]	Gender [sex]	Presence of liver cirrhosis [livcir]	Duration of Infection [hcvdura]	Age [age]	BMI (kg/m2) [bmi]	Ishak interface hepatitis grade (0-4) [intheap]	Ishak lobular inflammation grade (0-4) [focinfl]	Ishak portal inflammation grade (0-4) [porinfl]	Steatosis grade at baseline (0-3) [steat]	Fibrosis stage evaluated by Ishak score (0-6) [fibro]	Genotype [genotype]	AST (Baseline) U/L [ast]	AST normalized (Baseline) [ast_norm]	ALT (Baseline) U/L [alt]	ALT normalized (Baseline) [alt_norm]	Platelets (Baseline) 10^9/L [plat]	APRI [APRI]	alternative APRI [APRI_alt]	GUCI [GUCI]	Vitamin D nmol/L	rs1087712	rs2228570	rs731236	Datum d0	period (1=3-9 0=10-2)		Ethnicity 0=Caucasian, 1=non-Caucasian
0109	Yes	Male	No		43	23.2872	2	3	2	3	3	Genotype 3	47	1.04444	85	1.13333	123	0.849142	0.921409	0.849142	23.7	1	3	2	2005-02-22	0	2	1
0112	Yes	Female	Yes		56	22.8838	3	2	2	1	6	Genotype 3	98	2.8	85	1.88889	272	1.02941	0.694444	1.02941	38.3	2	3	3	2005-06-14	1	6	1
0222	Yes	Male	No	3	21	20.1995	1	2	1	1	2	Genotype 3			79	1.05333	187		0.56328		49.1	2	2	3	2005-06-20	1	6	1
0225	Yes	Male	No	4	38	22.151	2	2	1	1	3	Genotype 3			53	0.706667	170		0.415686		35.9	3	3	1	2005-09-06	1	9	1
2102	Yes	Male	No		40	28.9811	3	2	3	0	3	Genotype 2	26	0.577778	68	0.906667	168	0.343915	0.539683	0.343915	59.1	2	1	1	2004-09-07	1	9	1
3308	No	Female	No		35	20.7008	0	1	1	0	1	Genotype 3	20	0.571429	14	0.311111	282	0.202634	0.110323	0.202634	37.9	2	1	1	2005-09-05	1	9	1
3309	Yes	Female	No		33	29.7609	3	3	1	1	3	Genotype 3	164	4.68571	263	5.84444	205	2.28571	2.85095	2.74286	30.5	2	2	2	2005-09-12	1	9	1
3602	Yes	Female	No		53	23.8343	1	1	1	0	3	Genotype 3	23	0.657143	21	0.466667	177	0.371267	0.263653	0.371267	24.3	1	1	2	2004-11-16	0	11	1
3814	Yes	Female	No	2	22	22.7709	2	2	1	1	2	Genotype 3	74	2.11429	166	3.68889	280	0.755102	1.31746	0.830612	76.3	1	1	2	2004-12-14	0	12	1
4013	No	Male	No		32	29.0688	2	3	2	1	2	Genotype 3	104	2.31111	247	3.29333	128	1.80556	2.57292	1.98611	65.3	1	2	1	2005-08-29	1	8	1
4305	No	Female	No	10	44	27.1816	1	2	1	0	1	Genotype 3	38	1.08571	33	0.733333	227	0.478288	0.323054	0.430459	18.4	2	3	2	2005-02-08	0	2	1
4308	Yes	Female	No	7	32	19.7133	0	2	1	3	0	Genotype 3	59	1.68571	105	2.33333	259	0.650855	0.900901	0.585769	50.6	3	3	2	2005-05-24	1	5	1
5307	Yes	Female	No	10	21	21.1073	1	2	1	0	2	Genotype 3	39.5921	1.1312	60.5879	1.3464	211	0.536115	0.638103	0.536115	110.6	1	2	2	2005-02-15	0	2	1
5415	Yes	Male	No		32	22.7596	3	3	2	1	4	Genotype 3	209.958	4.66573	365.927	4.87902	219	2.13047	2.22786	2.34352	41.4	2	1	1	2005-08-08	1	8	1
5916	No	Male	No	60	66	23.8281	1	1	1	2	3	Genotype 3	34.1932	0.759848	49.1902	0.655869	187	0.406336	0.350732	0.446969	23	1	2	1	2005-03-08	1	3	1
5920	Yes	Male	No	8	37	23.0117	3	2	2	3	4	Genotype 3	81.5837	1.81297	98.3803	1.31174	222	0.816653	0.590873	0.816653	38.1	1	1	2	2005-11-08	0	11	1
0101	Yes	Male	Yes	5	50	27.7743	4	3	3	1	6	Genotype 3	182	4.04444	135	1.8	138	2.93076	1.30435	3.80998	26.6	2	2	2	2004-03-30	1	3	0
0102	Yes	Male	No	23	48	26.6953	2	2	3	3	4	Genotype 3	42	0.933333	72	0.96	296	0.315315	0.324324	0.315315	40.3	1	2	1	2004-03-29	1	3	0
0103	No	Female	No	2	32	20.9392	0	1	1	0	1	Genotype 3	32	0.914286	66	1.46667	369	0.247774	0.397471	0.247774	62.8	3	2	2	2004-03-29	1	3	0
0104	Yes	Male	No	32	49	27.7117	3	3	3	1	4	Genotype 2	62	1.37778			164	0.840108		0.924119	47.1	2	2	2	2004-03-29	1	3	0
0106	Yes	Male	No	8	35	31.5065	2	2	1	3	2	Genotype 3	84	1.86667	189	2.52	153	1.22004	1.64706	0.976035	31	2	3	2	2004-05-10	1	5	0
0107	Yes	Male	Yes	28	46	34.7489	4	3	3	1	6	Genotype 3	63	1.4	72	0.96	110	1.27273	0.872727	1.4	23.1	2	1	2	2004-04-19	1	4	0
0108	No	Female	Yes	1	27	29.3306	2	2	2	3	3	Genotype 3	59	1.68571	76	1.68889	239	0.70532	0.706648	0.70532	93.4	1	3	2	2004-08-17	1	8	0
0110	Yes	Male	Yes	21	43	28.1481	3	3	2	1	6	Genotype 3	104	2.31111	146	1.94667	126	1.83422	1.54497	2.20106	32.9	2	1	2	2005-04-11	1	4	0
0111	Yes	Male	No	4	50	24.6181	1	2	1	2	2	Genotype 3	64	1.42222	107	1.42667	315	0.451499	0.45291	0.451499	99.7	2	1	3	2005-03-29	1	3	0
0113	No	Male	No		49	21.8425	1	1	1	0	1	Genotype 2	55	1.22222	46	0.613333	225	0.54321	0.272593	0.488889	86.8	1	2	3	2005-05-10	1	5	0
0114	No	Male	No	10	31	23.4075	3	2	2	2	3	Genotype 3			322	4.29333	254		1.69029		69.7	1	3	1	2005-06-13	1	6	0
0115	Yes	Female	No	9	51	29.6671	2	3	2	1	3	Genotype 3	23	0.657143	19	0.422222	211	0.311442	0.200105		26.6	2	1	1	2005-06-14	1	6	0
0116	No	Female	No	6	52	23.7741	2	2	1	1	1	Genotype 3	40	1.14286	59	1.31111	279	0.409626	0.469932		62.2	3	1	3	2005-08-02	1	8	0
0117	Yes	Male	No	6	24	25.6402	1	2	1	1	3	Genotype 3	63	1.4	113	1.50667	216	0.648148	0.697531	0.648148	69.5	1	1	1	2005-08-09	1	8	0
0118	No	Male	Yes	29	66	31.9404	4	2	2	3	6	Genotype 3	197	4.37778	133	1.77333	61	7.17668	2.9071	10.0474	63.3	2	1	3	2005-08-23	1	8	0
0202	Yes	Female	No	18	51	29.6886	3	3	2	2	5	Genotype 3			211	4.68889	208		2.25427		33.9	1	2	1	2004-05-10	1	5	0
0203	No	Male	No		62	30.6793	1	1	1	1	2	Genotype 2			20	0.266667	219		0.121766		46.4	2	2	2	2004-05-25	1	5	0
0204	No	Male	Yes		46	32.0988	2	2	3	2	5	Genotype 3			148	1.97333	92		2.14493		36.2	2	2	2	2004-06-01	1	6	0
0205	No	Male	No	7	29	21.9138	1	2	1	1	2	Genotype 3			65	0.866667	216		0.401235		78.8	2	2	3	2004-06-28	1	6	0
0206	No	Female	Yes		49	29.7924	3	2	2	2	4	Genotype 3			65	1.44444	185		0.780781		29.4	1	1	1	2004-07-05	1	7	0
0207	Yes	Male	No		34	24.8873	1	2	1	1	3	Genotype 3			54	0.72	302		0.238411		65.1	1	1	2	2005-07-04	1	7	0
0208	No	Male	No		46	26.6876	1	2	1	0	2	Genotype 3			30	0.4	192		0.208333		82.2	2	2	1	2004-08-30	1	8	0
0209	Yes	Male	No		51	23.7037	2	2	1	0	3	Genotype 2			33	0.44	286		0.153846		85.1	1	1		2004-08-30	1	8	0
0210	Yes	Female	No		41	25.0386	3	3	2	2	3	Genotype 3			155	3.44444	225		1.53086		64.6	2	1	2	2004-09-06	1	9	0
0211	Yes	Male	Yes		49	20.9851	2	2	2	1	4	Genotype 3			99	1.32	53		2.49057		31.4	3	1	2	2004-10-11	1	10	0
0212	Yes	Male	No		49	24.5679	2	2	1	1	2	Genotype 2			125	1.66667	239		0.69735		90.1	2	3	2	2004-10-18	1	10	0
0214	Yes	Male	No	13	49	25.011	1	2	1	1	2	Genotype 3			308	4.10667	245		1.67619		40	2	2	3	2004-11-01	0	11	0
0217	Yes	Female	No		31	19.9223	1	2	3	1	2	Genotype 3			160	3.55556	208		1.7094		82.4	3	3	1	2005-01-03	0	1	0
0218	No	Male	Yes	5	46	33.771	2	1	1	1	5	Genotype 3			64	0.853333	235		0.363121		38.5	1	1	2	2005-02-08	0	2	0
0219	Yes	Female	No	10	41		1	2	2	0	2	Genotype 2			31	0.688889	241		0.285846		82.2	1	1	1	2005-02-03	0	2	0
0220	No	Male	Yes		54	30.7095	3	3	2	2	4	Genotype 2			174	2.32	179		1.29609		41.6	2	2	1	2005-03-17	1	3	0
0221	Yes	Male	No		40	27.3438	1	2	1	2	2	Genotype 3			48	0.64	300		0.213333		88.3	1	1	3	2005-08-08	1	8	0
0223	Yes	Male	No		53	24.3911	2	2	2	1	3	Genotype 2			91	1.21333	231		0.525253		83.7	1	2	2	2005-09-05	1	9	0
0226	Yes	Male	No		40	24.4418	1	1	1	0	0	Genotype 3			75	1	302		0.331126		112	2	2	2	2005-09-13	1	9	0
0227	Yes	Female	No		35	37.2024	1	1	1	1	1	Genotype 3			59	1.31111	398		0.329425		33.3	3	1	2	2005-10-24	1	10	0
0302	Yes	Male	No	1	50	26.2897	2	2	1	2	6	Genotype 3									39.1	3	2	2	2004-04-26	1	4	0
0308	No	Female	No	4	25	17.9387	0	1	1	0	1	Genotype 3	41	1.17143	109	2.42222	250	0.468571	0.968889	0.3936	47.6	1	2	1	2005-04-12	1	4	0
0309	Yes	Male	No	15	54	25.3979	2	2	1	2	3	Genotype 3	73	1.62222	89	1.18667	284	0.571205	0.41784	0.514085	132.4	1	1	2	2005-08-16	1	8	0
0310	Yes	Male	No	6	43	27.4286	1	1	1	1	2	Genotype 3	48	1.06667	112	1.49333	349	0.305635	0.427889	0.247564	71.2	2	2	2	2005-09-12	1	9	0
0312	Yes	Male	No		41	29.3006	1	1	1	3	3	Genotype 3	85	1.88889	170	2.26667	177	1.06717	1.2806	0.94978	56.3	2	2	2	2005-11-01	0	11	0
0401	No	Female	No	29	51	36.4925	1	2	1	2	2	Genotype 3			105	2.33333	290		0.804598		56.7	2	3	2	2004-05-25	1	5	0
0402	Yes	Female	No		28	26.7299	1	1	1	1	2	Genotype 3			54	1.2	223		0.538117		106.7	1	1	3	2004-10-12	1	10	0
0403	Yes	Male	No		25	25.8122	0	1	0	0	1	Genotype 2			100	1.33333	318		0.419287		88.4	3	2	1	2005-01-06	0	1	0
0404	No	Female	No		51	25.1486	0	0	0	1	0	Genotype 2			30	0.666667	262		0.254453		62.8	1	3	1	2005-02-03	0	2	0
0502	No	Female	No		48	27.415	2	3	2	1	3	Genotype 3	105	3	146	3.24444	117	2.5641	2.77303	2.05128	30	1	2	2	2005-05-03	1	5	0
0601	Yes	Male	No		46	25.2801	1	3	1	1	2	Genotype 3	47	1.04444	92	1.22667	170	0.614379	0.721569	0.614379	39.9	1	1	2	2005-03-07	1	3	0
0602	No	Male	No	25	50	25.6055	2	3	1	0	3	Genotype 3	195	4.33333	196	2.61333	243	1.78326	1.07545	1.78326	87.5	2	2	2	2005-09-05	1	9	0
2101	No	Female	No	33	56	23.2434	1	2	1	0	1	Genotype 2	48	1.37143	63	1.4	295	0.464891	0.474576	0.464891	51.1	1	2	1	2004-09-07	1	9	0
2103	Yes	Female	No	14	58	23.939	2	3	2	1	4	Genotype 3	143	4.08571	205	4.55556	103	3.96671	4.42287	4.36338	69.1	1	2	2	2004-10-05	1	10	0
2104	Yes	Female	No	3	30	22.5896	1	2	0	0	0	Genotype 3	81	2.31429	118	2.62222	203	1.14004	1.29174	1.14004	40.2	1	3	1	2004-11-04	0	11	0
2106	Yes	Female	No	9	23	19.721	1	1	1	3	2	Genotype 3	141	4.02857	124	2.75556	240	1.67857	1.14815	1.67857	68.1	1	2	2	2004-11-09	0	11	0
2107	Yes	Male	No	32	60	25.0593	2	2	2	0	2	Genotype 2	101	2.24444	95	1.26667	236	0.951036	0.536723	0.855932	68.8	1	2	1	2004-11-19	0	11	0
2108	No	Male	No	20	45	27.1706	3	2	2	1	3	Genotype 3	175	3.88889	163	2.17333	121	3.21396	1.79614	3.21396	55.2	1	1	1	2004-11-16	0	11	0
2110	Yes	Male	No	11	25	33.7068	2	2	2	1	1	Genotype 2	59	1.31111	136	1.81333	231	0.567581	0.784993	0.567581	47.7	2	1		2004-11-30	0	11	0
2111	Yes	Male	No	13	29	23.8754	1	1	1	1	1	Genotype 3	70	1.55556	85	1.13333	248	0.62724	0.456989	0.564516	58.4	2	2	1	2004-12-14	0	12	0
2112	Yes	Female	No	2	27	21.1325	0	1	1	0	1	Genotype 3	34	0.971429	44	0.977778	212	0.458221	0.461216	0.412399	56.5	1	1	2	2005-01-04	0	1	0
2113	Yes	Female	No	2	23	19.5717	0	1	1	0	0	Genotype 3	45	1.28571	80	1.77778	257	0.500278	0.691742	0.500278	51.2	2	3	1	2005-01-11	0	1	0
2114	Yes	Female	No	6	40	19.7055	1	2	2	1	2	Genotype 3	54	1.54286	74	1.64444	217	0.710994	0.757808	0.710994	47.1	1	2	2	2005-01-11	0	1	0
2115	No	Male	No	14	51	31.5617	2	2	1	3	2	Genotype 3	107	2.37778	161	2.14667	223	1.06627	0.962631	1.06627	22.9	3	2	2	2005-01-14	0	1	0
2116	No	Male	No	7	45	21.1463	0	1	0	0	0	Genotype 2	95	2.11111	78	1.04	226	0.93412	0.460177	0.93412	65.2	2	2	2	2005-02-08	0	2	0
2117	Yes	Male	No	14	33	35.4442	3	2	1	3	3	Genotype 3	330	7.33333	561	7.48	166	4.41767	4.50602	4.41767	45	1	1	2	2005-01-25	0	1	0
2118	Yes	Female	No	3	30	23.5883	1	1	1	0	1	Genotype 2	34	0.971429	53	1.17778	317	0.306444	0.371539	0.306444	42.7	1	1	1	2005-01-25	0	1	0
2120	Yes	Female	No	23	42	24.3375	1	1	1	3	2	Genotype 3	102	2.91429	99	2.2	245	1.1895	0.897959	1.1895	42	2	1	1	2005-02-08	0	2	0
2121	Yes	Female	No	14	33	24.6904	2	1	1	1	2	Genotype 3	37	1.05714	51	1.13333	296	0.357143	0.382883	0.357143	69.7	1	1	1	2005-02-22	0	2	0
2122	No	Male	No		51	31.4564	2	2	2	1	2	Genotype 3	32	0.711111	34	0.453333	294	0.241875	0.154195	0.217687	46.6	1	1	3	2005-02-22	0	2	0
2123	No	Female	No	10	36	17.9089	1	2	1	1	3	Genotype 3	38	1.08571	44	0.977778	215	0.504983	0.45478	0.555482	38.6	1	2	1	2005-03-01	1	3	0
2124	Yes	Female	No	16	49	19.1327	2	2	1	0	2	Genotype 2	64	1.82857	66	1.46667	187	0.977846	0.784314	0.880061	46.6	2	1	2	2005-03-08	1	3	0
2125	Yes	Female	No	5	32	19.5312	2	2	2	1	2	Genotype 3	46	1.31429	89	1.97778	168	0.782313	1.17725	0.938776	49.4	1	3	3	2005-03-22	1	3	0
2126	Yes	Male	No	10	36	44.4259	1	2	2	3	2	Genotype 3	85	1.88889	133	1.77333	183	1.03218	0.969035	1.1354	34.5	2	1	1	2005-03-23	1	3	0
2127	Yes	Female	No	5	24	24.6181	1	1	1	0	1	Genotype 2	24	0.685714	36	0.8	281	0.244026	0.284698	0.268429	39	1	1	1	2005-03-23	1	3	0
2129	Yes	Male	No		51	25.9455	2	1	3	3	4	Genotype 3	365	8.11111	476	6.34667	153	5.30138	4.14815	7.42193	93.9	2	2	2	2005-04-21	1	4	0
2130	Yes	Male	No	19	49	27.7575	2	2	3	1	5	Genotype 3	64	1.42222	152	2.02667	161	0.883368	1.2588	0.971705	71.5	2	1	3	2005-05-03	1	5	0
2131	Yes	Female	No	8	22	19.052	1	1	1	0	1	Genotype 3	70	2	137	3.04444	220	0.909091	1.38384	0.909091	44.1	1	1	2	2005-05-12	1	5	0
2133	Yes	Female	Yes	4	24	19.3772	0	1	0	1	1	Genotype 3	37	1.05714	67	1.48889	241	0.438648	0.617796	0.438648	57.8	2	3	2	2005-05-24	1	5	0
2134	Yes	Female	No	15	40	29.7578	3	3	2	1	4	Genotype 3	117	3.34286	192	4.26667	177	1.88862	2.41055	1.69976	38.1	2	1	2	2005-05-31	1	5	0
2135	Yes	Male	No	10	36	22.2222	1	1	1	0	1	Genotype 2	129	2.86667	120	1.6	213	1.34585	0.751174	1.34585	52	2	2	1	2005-06-07	1	6	0
2136	Yes	Female	No	20	40	20.3223	2	2	1	0	2	Genotype 2	29	0.828571	53	1.17778	208	0.398352	0.566239	0.398352	98.3	2	1	2	2005-08-23	1	8	0
2137	Yes	Male	No	2	35	25.1429	0	2	1	0	0	Genotype 3	31	0.688889	48	0.64	207	0.332797	0.309179	0.399356	78.4	3	1	3	2005-09-13	1	9	0
2139	No	Female	No	10	47	28.5156	3	2	1	2	4	Genotype 3	154	4.4	161	3.57778	218	2.01835	1.64118	2.42202	76.6	2	1	1	2005-09-20	1	9	0
2140	Yes	Female	Yes	14	38	20.0773	2	1	2	3	2	Genotype 3	55	1.57143	79	1.75556	227	0.692259	0.773372	0.761485	60.3	2	2	1	2005-09-27	1	9	0
2141	Yes	Male	No	12	37	30.2739	1	1	1	2	1	Genotype 3	35	0.777778	85	1.13333	157	0.4954	0.721868	0.44586	94.3	1	2	1	2005-09-27	1	9	0
2142	No	Male	No	6	45	25.504	1	1	1	3	3	Genotype 3	78	1.73333	178	2.37333	201	0.862355	1.18076	0.862355	64.6	1	2	2	2005-10-11	1	10	0
2143	No	Male	No	11	30	18.9565	2	1	1	2	2	Genotype 3	39	0.866667	55	0.733333	156	0.555556	0.470085	0.611111	81.4	1	2	2	2005-10-11	1	10	0
2144	Yes	Male	No	7	34		1	2	1	2	3	Genotype 3	55	1.22222	113	1.50667	294	0.415722	0.512472	0.37415	55.8	2	2	2	2005-10-25	1	10	0
2201	Yes	Female	No	28	48	22.2685	1	2	2	1	2	Genotype 3	38	1.08571	55	1.22222	270	0.402116	0.452675	0.442328	33.5	2	1	2	2005-03-14	1	3	0
2202	Yes	Male	No	7	30	27.1708	2	2	2	0	2	Genotype 3	83	1.84444	199	2.65333	180	1.02469	1.47407	1.02469	59.4	1	2	2	2005-04-05	1	4	0
2206	Yes	Male	No	4	28	25.963	2	2	2	0	2	Genotype 2	112	2.48889	273	3.64	143	1.74048	2.54545	1.91453	35.6	3	2	3	2005-04-11	1	4	0
2207	No	Male	No	7	23	28.4053	2	3	1	1	2	Genotype 3	46	1.02222	67	0.893333	179	0.571074	0.499069	0.571074	37.1	1	2	2	2005-04-19	1	4	0
2208	Yes	Male	No	7	45	22.6536	2	3	2	2	3	Genotype 3	89	1.97778	160	2.13333	206	0.960086	1.0356	1.05609	61.8	2	3	1	2005-05-24	1	5	0
2209	Yes	Female	No	8	28	28.248	2	3	1	0	2	Genotype 3	38	1.08571	48	1.06667	297	0.36556	0.359147	0.402116	50.9	1	1	1	2005-05-24	1	5	0
2210	Yes	Female	No	9	35	22.6536	2	2	1	2	4	Genotype 3	65	1.85714	113	2.51111	247	0.75188	1.01664	0.75188	74.9	3	1	2	2005-08-23	1	8	0
2501	Yes	Female	No		35	35.3386	3	3	2	3	3	Genotype 3	92	2.62857	232	5.15556	327	0.803844	1.57662	0.811883	46.8	2	1	2	2004-11-23	0	1	0
2502	Yes	Male	No		24	27.1314	2	3	3	3	3	Genotype 3	131	2.91111	323	4.30667	244	1.19308	1.76503	1.26466	65.3	1	2	2	2004-11-16	0	11	0
2503	Yes	Male	No	6	31	22.6474	3	3	1	1	2	Genotype 3	157	3.48889	371	4.94667	168	2.07672	2.94444	2.24286	79.7	2	2	2	2004-12-07	0	12	0
2505	No	Male	No	11	32	24.858	2	3	1	3	2	Genotype 3	57	1.26667	130	1.73333	256	0.494792	0.677083	0.504687	32.7	2	1	2	2005-01-11	0	1	0
3101	No	Male	No	2	20	37.874	1	2	2	2	2	Genotype 3	56	1.24444	123	1.64	266	0.467836	0.616541	0.467836	44.2	3	2	2	2004-08-24	1	8	0
3201	Yes	Male	No		41	31.0735	1	2	1	1	2	Genotype 3	33	0.733333	77	1.02667	257	0.285344	0.399481	0.285344	52	1	1	2	2004-05-25	1	5	0
3202	Yes	Male	No		65	21.9525	3	2	2	2	4	Genotype 3	77	1.71111	97	1.29333	289	0.59208	0.44752	0.651288	50.1	2	1	2	2004-11-01	0	11	0
3203	Yes	Female	No	5	36		1	3	1	0	2	Genotype 3	101	2.88571	258	5.73333	265	1.08895	2.16352	0.980054	102.9	3	2	1	2005-10-04	1	10	0
3205	No	Male	No		32	32.8399	1	1	1	0	2	Genotype 3	23	0.511111	51	0.68	204	0.250545	0.333333	0.250545	55.9	2	2	3	2005-11-07	0	11	0
3302	No	Male	No	13	33	24.5351	3	2	2	3	3	Genotype 3	132	2.93333	252	3.36	221	1.3273	1.52036	1.3273	38.8	2	1	2	2004-12-06	0	12	0
3304	Yes	Male	No	16	39	23.225	3	2	2	2	6	Genotype 3	132	2.93333	159	2.12	171	1.7154	1.23977	1.88694	31.2	2	2	1	2005-02-21	0	2	0
3306	Yes	Female	No		35	25.5296	3	3	1	3	4	Genotype 3	411	11.7429	576	12.8	139	8.4481	9.20863	10.1377	29.4	3	3	1	2005-05-30	1	5	0
3307	Yes	Male	No	7	26	27.7148	3	2	1	0	2	Genotype 3	71	1.57778	148	1.97333	230	0.68599	0.857971	0.754589	72.2	2	2	1	2005-05-30	1	5	0
3310	Yes	Male	No		52	24.4898	1	2	1	1	1	Genotype 3	138	3.06667	230	3.06667	237	1.29395	1.29395	1.42335	46	1	2	3	2005-09-12	1	9	0
3311	Yes	Male	No		46	26.5285	2	3	1	3	3	Genotype 3	32	0.711111	50	0.666667	282	0.252167	0.236407	0.22695	71.4	1	1	1	2005-10-31	1	10	0
3312	Yes	Male	No		36	22.5827	2	2	1	1	3	Genotype 3	35	0.777778	53	0.706667	303	0.256692	0.233223	0.308031	28.1	2	1	1	2005-10-11	1	10	0
3313	Yes	Male	No		29	25.5354	3	2	1	3	2	Genotype 3	69	1.53333	57	0.76	263	0.583016	0.288973	0.583016	42.3	2	1	2	2005-10-25	1	10	0
3501	Yes	Male	No	10	40	29.321	3	3	2	1	2	Genotype 3	74	1.64444	158	2.10667	411	0.400108	0.512571	0.360097	53.5	2	1	2	2005-02-14	0	2	0
3503	Yes	Male	No	5	22	27.2813	2	2	1	0	3	Genotype 3	55	1.22222	135	1.8	232	0.52682	0.775862	0.52682	58.8	1	2	2	2005-10-10	1	10	0
3601	Yes	Male	No		33	27.1664	1	2	1	1	2	Genotype 3	64	1.42222	112	1.49333	192	0.740741	0.777778	0.740741	51.1	2	1	1	2004-06-08	1	6	0
3603	Yes	Female	No		37	23.2335	3	2	2	3	4	Genotype 3	159	4.54286	239	5.31111	204	2.22689	2.60349	2.22689	60.1	2	2	2	2004-11-23	0	11	0
3605	Yes	Male	No	10	31	26.4163	1	2	1	0	2	Genotype 3	53	1.17778	112	1.49333	275	0.428283	0.54303	0.471111	23.3	2	3	2	2005-02-15	0	2	0
3801	Yes	Male	No	14	44	26.2507	2	2	2	3	2	Genotype 3	67	1.48889	179	2.38667	236	0.630885	1.0113	0.630885	92.7	1	2	1	2004-06-07	1	6	0
3802	Yes	Male	No	7	33	28.0863	2	2	1	3	1	Genotype 3	51	1.13333	79	1.05333	261	0.434227	0.403576	0.390805	72.9	1	1	1	2004-06-14	1	6	0
3803	Yes	Male	No	3	23	24.6914	2	2	1	1	2	Genotype 3	96	2.13333	227	3.02667	288	0.740741	1.05093	0.740741	98.5	1	3	2	2004-08-02	1	8	0
3804	No	Female	No		50	22.3081	3	3	2	1	4	Genotype 2	82	2.34286	73	1.62222	243	0.964139	0.667581	0.964139	103	1	2	1	2004-09-06	1	9	0
3805	No	Male	No		42	27.968	3	2	3	1	6	Genotype 3	76	1.68889	253	3.37333	73	2.31355	4.621	2.77626	60.8	1	2	2	2004-08-31	1	8	0
3806	Yes	Male	No	4	32	27.6114	3	3	2	0	3	Genotype 3	49	1.08889	92	1.22667	266	0.409357	0.461153	0.491228	114	2	2	1	2004-09-20	1	9	0
3807	Yes	Male	No	1	32	24.2215	0	2	0	0	1	Genotype 3	45	1	132	1.76	255	0.392157	0.690196	0.392157	93.9	2	1	2	2004-09-07	1	9	0
3809	Yes	Female	No	1	36	22.1631	1	2	0	1	1	Genotype 3	23	0.657143	35	0.777778	266	0.247046	0.292398	0.222342	46.6	2	3	1	2004-10-19	1	10	0
3810	No	Male	No	12	40	19.4563	0	1	0	1	1	Genotype 3	28	0.622222	20	0.266667	339	0.183546	0.0786627	0.183546	116.8	3	2	1	2004-10-18	1	10	0
3811	Yes	Female	No		23	28.4301	2	2	1	0	1	Genotype 3	48	1.37143	113	2.51111	237	0.578662	1.05954	0.578662	55.4	1	3	3	2004-10-18	1	10	0
3812	Yes	Male	No	3	25	18.6706	1	2	1	2	2	Genotype 3	65	1.44444	117	1.56	277	0.52146	0.563177	0.52146	73.5	1	1	3	2004-10-18	1	10	0
3813	Yes	Female	No	5	23	19.2132	2	2	1	0	2	Genotype 3	23	0.657143	21	0.466667	432	0.152116	0.108025	0.152116	31.5	2	2	1	2004-11-22	0	11	0
3816	Yes	Male	No	6	31	25.48	1	2	1	1	2	Genotype 2	62	1.37778	183	2.44	270	0.510288	0.903704	0.510288	34.8	1	2	2	2005-01-11	0	1	0
3817	Yes	Male	No	10	43	22.5982	2	2	1	0	2	Genotype 3	57	1.26667	129	1.72	218	0.58104	0.788991	0.58104	133.2	1	1	2	2005-01-10	0	1	0
3818	Yes	Female	No	4	24	27.1605	2	2	1	0	2	Genotype 3	54	1.54286	116	2.57778	267	0.577849	0.96546	0.693419	58.5	2	2	2	2005-02-08	0	2	0
3819	Yes	Male	No		38		1	1	1	2	2	Genotype 3	50	1.11111	75	1	216	0.514403	0.462963	0.514403	97.6	1	2	1	2005-03-08	1	3	0
3820	No	Male	No		47	27.9104	3	3	2	2	6	Genotype 3	68	1.51111	86	1.14667	197	0.767061	0.582064	0.99718	54.8	2	1	2	2005-04-26	1	4	0
3821	No	Male	No	14	46	28.9736	2	3	2	3	3	Genotype 3	74	1.64444	108	1.44	152	1.08187	0.947368	1.29825	40.5	1	3	2	2005-05-24	1	5	0
3822	Yes	Female	No	4	25	23.2226	1	1	0	0	1	Genotype 3	28	0.8	23	0.511111	325	0.246154	0.157265	0.246154	36.2	3	1	3	2005-06-07	1	6	0
3823	Yes	Female	No	13	43	31.5178	1	2	1	3	1	Genotype 3	37	1.05714	42	0.933333	275	0.384416	0.339394	0.345974	74.1	2	1	3	2005-09-06	1	9	0
3824	No	Male	No	18	41		2	2	2	1	4	Genotype 3	59	1.31111	68	0.906667	256	0.512153	0.354167	0.512153	65.1	2	3	2	2005-09-05	1	9	0
3825	Yes	Male	No		36	20.0617	3	3	2	0	3	Genotype 3	145	3.22222	242	3.22667	194	1.66094	1.66323	1.99313	84.1	1	2	3	2005-10-04	1	10	0
3826	Yes	Male	No		52	25.1235	3	2	2	0	3	Genotype 2	145	3.22222	278	3.70667	208	1.54915	1.78205	1.70406	67.4	2	1	1	2005-10-10	1	10	0
3902	No	Male	No	6	45	24.5675	2	2	2	1	3	Genotype 3	52	1.15556	71	0.946667	333	0.347014	0.284284	0.347014	109.3	2	2	2	2004-08-02	1	8	0
4001	Yes	Male	No	6	41	26.3656	2	2	1	0	3	Genotype 3	141	3.13333	378	5.04	211	1.48499	2.38863	1.63349	120	3	2	2	2004-09-27	1	9	0
4002	Yes	Male	No		46	25.7122	3	2	3	2	3	Genotype 3	54	1.2	45	0.6	219	0.547945	0.273973	0.60274	90.1	1	1	2	2004-09-27	1	9	0
4004	No	Male	No		52	26.5118	3	3	3	1	6	Genotype 2	60	1.33333	80	1.06667	150	0.888889	0.711111	0.977778	81	2	2	1	2005-01-24	0	1	0
4005	No	Male	No		48	27.4691	3	2	2	2	4	Genotype 3	164	3.64444	243	3.24	188	1.93853	1.7234	2.13239	60.3	2	2	1	2005-01-24	0	1	0
4006	Yes	Female	No		46	25.6489	3	3	2	2	3	Genotype 3	55	1.57143	83	1.84444	251	0.626067	0.734838	0.688674	53	3	1	2	2005-01-24	0	1	0
4007	Yes	Female	No		43	22.6474	2	2	2	2	2	Genotype 3	64	1.82857	67	1.48889	253	0.722756	0.588494	0.795031	98.9	2	3	2	2005-01-24	0	1	0
4008	Yes	Male	No	10	37	21.6049	2	2	3	3	3	Genotype 3	103	2.28889	165	2.2	173	1.32306	1.27168	1.45536	46.7	2	3	2	2005-01-24	0	1	0
4009	Yes	Male	No	20	42	26.493	3	2	1	1	3	Genotype 2	36	0.8	47	0.626667	213	0.375587	0.29421	0.413146	45.4	1	1	2	2005-02-09	0	2	0
4010	Yes	Male	No		42	31.8015	1	2	1	2	1	Genotype 3	60	1.33333	144	1.92	297	0.448934	0.646465	0.493827	43.2	1	2	2	2005-02-07	0	2	0
4011	No	Female	No	3	22	27.7344	2	2	2	0	5	Genotype 3	41	1.17143	72	1.6	344	0.340532	0.465116	0.374585	55	2	3	3	2005-03-14	1	3	0
4012	Yes	Male	No	7	36	24.6559	1	2	1	0	2	Genotype 3	26	0.577778	63	0.84	254	0.227472	0.330709	0.250219	100.9	1	1	1	2005-05-02	1	5	0
4014	No	Female	No		29	18.6453	2	3	2	0	3	Genotype 3	73	2.08571	58	1.28889	223	0.935298	0.577977	1.02883	95.2	3	2	3	2005-08-29	1	8	0
4015	No	Male	No		49	23.255	2	3	2	1	2	Genotype 3	51	1.13333	152	2.02667	259	0.43758	0.782497	0.481338	64	1	1	2	2005-08-29	1	8	0
4016	No	Female	No	15	39		2	2	1	0	3	Genotype 3	25	0.714286	40	0.888889	287	0.24888	0.309717	0.273768	76.9	2	3	2	2005-08-29	1	8	0
4017	No	Male	No		45	24.5779	3	3	2	1	3	Genotype 3	79	1.75556	153	2.04	164	1.07046	1.2439	1.17751	45.2	2	1	3	2005-10-17	1	10	0
4101	Yes	Male	No	15	32	23.6713	0	1	0	0	1	Genotype 3	25	0.555556	26	0.346667	202	0.275028	0.171617	0.30253	53.3	2	2	1	2004-06-15	1	6	0
4102	Yes	Female	No		48	19.5312	1	2	1	1	3	Genotype 3	83	2.37143	148	3.28889	194	1.22239	1.6953	1.34462	136.4	1	1	3	2004-09-28	1	9	0
4103	No	Male	No	25	51	29.3962	2	2	2	3	4	Genotype 3	115	2.55556	221	2.94667	169	1.51216	1.74359	1.66338	45.1	1	1	2	2004-11-23	0	11	0
4104	Yes	Male	No	3	58	29.3878	4	4	2	1	5	Genotype 3	285	6.33333	367	4.89333	139	4.55635	3.52038	5.92326	64.5	2	2	2	2004-11-30	0	11	0
4106	Yes	Male	No	5	29	21.9136	2	2	2	0	3	Genotype 3	98	2.17778	198	2.64	162	1.34431	1.62963	1.61317	37.9	2	2	2	2005-04-12	1	4	0
4302	No	Male	Yes		52	27.1708	2	2	2	2	6	Genotype 3	180	4	175	2.33333	113	3.53982	2.0649	4.24779	41.7	3	3	3	2004-11-23	0	11	0
4304	No	Male	No	6	34	21.8724	1	1	1	3	1	Genotype 3	54	1.2	99	1.32	211	0.56872	0.625592	0.56872	64	2	3	3	2004-11-16	0	11	0
4307	No	Female	No		52	23.1834	2	2	1	0	3	Genotype 2	48	1.37143	78	1.73333	207	0.662526	0.837359	0.662526	58.1	1	1	2	2005-05-24	1	5	0
4401	Yes	Male	No	14	34	24.3911	1	1	1	0	2	Genotype 3	27	0.6	47	0.626667	278	0.215827	0.22542	0.194245	77.6	2	2	1	2004-10-18	1	10	0
5101	No	Male	No	39	58	30.9304	2	1	1	2	3	Genotype 3	107.978	2.39952	161.968	2.15957	157	1.52836	1.37552	1.52836	68.1	1	2	2	2004-06-01	1	6	0
5102	No	Male	No	19	42	24.4674	3	2	2	1	5	Genotype 3	89.982	1.9996	125.975	1.67966	84	2.38048	1.9996	2.85657	59.7	2	3	2	2004-06-01	1	6	0
5103	No	Female	No		49	19.3698	3	4	1	1	4	Genotype 2	221.956	6.34159	347.93	7.73179	140	4.52971	5.5227	5.43565	42.7	2	2	3	2004-06-07	1	6	0
5104	No	Male	No	36	52	33.3061	3	2	2	2	3	Genotype 3	71.9856	1.59968	137.972	1.83963	182	0.878945	1.01079	0.878945	44.6	2	2	2	2004-06-14	1	6	0
5105	No	Female	No		47	32.4192	2	2	1	0	2	Genotype 3	47.3905	1.35401	83.9832	1.86629	260	0.520775	0.717805	0.520775	58.8	1	3	1	2004-06-15	1	6	0
5106	No	Male	No	34	51	23.3509	2	2	3	2	4	Genotype 3	119.976	2.66613	125.975	1.67966	140	1.90438	1.19976	2.09482	70.5	2	2	3	2004-06-28	1	6	0
5107	No	Male	Yes	32	48	24.5435	3	2	2	1	6	Genotype 3	251.95	5.59888	179.964	2.39952	93	6.0203	2.58013	6.62233	76.2	2	1	1	2004-07-06	1	7	0
5108	No	Male	No	45	61	26.9376	3	4	2	1	5	Genotype 2	113.977	2.53283	203.959	2.71946	170	1.4899	1.59968	1.78788	51.3	1	3	1	2004-07-06	1	7	0
5109	Yes	Male	Yes	37	53	35.7496	2	2	3	3	6	Genotype 2	95.9808	2.13291	173.965	2.31954	94	2.26905	2.46759	2.49595	53.4	2	1	1	2004-08-16	1	8	0
5110	Yes	Female	No		53	21.6797	2	2	1	1	3	Genotype 2	89.982	2.57091	131.974	2.93275	259	0.992631	1.13233	0.992631	49.4	2	2	3	2004-08-04	1	8	0
5111	Yes	Female	No	22	55	22.1916	2	2	2	2	4	Genotype 3	49.79	1.42257	59.988	1.33307	223	0.637925	0.597788	0.701717	75.6	3	1	1	2004-08-24	1	8	0
5112	Yes	Male	No	24	46	26.2773	2	2	2	1	4	Genotype 3	65.9868	1.46637	131.974	1.75965	244	0.600973	0.721167	0.66107	39	2	2	1	2004-09-07	1	9	0
5113	No	Male	No	32	59	33.642	3	3	3	2	5	Genotype 2	48.5903	1.07978	58.1884	0.775845	167	0.646577	0.464578	0.646577	52.4	2	2	2	2004-09-28	1	9	0
5114	Yes	Female	No	8	35	26.964	1	1	1	0	1	Genotype 2	28.7942	0.822693	27.5945	0.613211	324	0.253917	0.189263	0.228526	67	1	1	3	2004-10-11	1	10	0
5115	Yes	Male	No	37	60	26.2254	3	3	2	0	6	Genotype 2	56.3887	1.25308	101.98	1.35973	209	0.599561	0.650588	0.599561	42.4	3	1	2	2004-10-18	1	10	0
5116	No	Male	No	37	49	25.5805	2	2	2	2	3	Genotype 3	77.9844	1.73299	107.978	1.43971	197	0.879689	0.730818	0.879689	51.4	2	1	2	2004-10-18	1	10	0
5117	Yes	Female	No	9	43	29.3776	2	2	2	1	2	Genotype 3	30.5939	0.874111	49.79	1.10645	343	0.254843	0.322579	0.229359	75.2	1	2	1	2004-10-19	1	10	0
5118	Yes	Female	No	28	46	21.6816	3	2	3	0	3	Genotype 3	137.972	3.94207	191.962	4.26581	158	2.49498	2.69988	2.49498	52.7	1	2	1	2004-10-25	1	10	0
5119	Yes	Female	Yes	41	72	24.0238	3	3	2	1	6	Genotype 2	56.9886	1.62825	36.5927	0.813171	105	1.55071	0.774448	1.86085	38.1	1	2	1	2004-10-25	1	10	0
5120	Yes	Female	No	6	36	21.7876	3	2	1	1	3	Genotype 3	395.921	11.312	443.911	9.86469	140	8.08002	7.04621	8.08002	50.8	3	2	1	2004-11-02	0	11	0
5121	Yes	Male	No	8	31	29.4953	2	2	1	0	2	Genotype 3	77.9844	1.73299	191.962	2.55949	201	0.862182	1.27338	0.862182	61.5	1	1	1	2004-11-08	0	11	0
5122	No	Male	No	8	29	28.7197	2	2	2	3	3	Genotype 3	55.7888	1.23975	83.9832	1.11978	273	0.454122	0.410174		83.9	1	1	1	2004-11-09	0	11	0
5123	No	Male	No		46	25.3653	1	1	1	2	3	Genotype 2	40.7918	0.906485	71.9856	0.959808	270	0.335735	0.355484	0.335735	46.4	2	1	2	2004-11-15	0	11	0
5124	Yes	Male	No	33	49	21.1719	1	2	2	0	2	Genotype 3	65.9868	1.46637	167.966	2.23955	160	0.916483	1.39972	0.916483	57.8	1	1	3	2004-12-06	0	12	0
5125	No	Male	No	37	52	24.8584	2	2	1	0	3	Genotype 3	56.9886	1.26641	95.9808	1.27974	117	1.0824	1.0938	1.19065	66.4	1	1	2	2004-12-07	0	12	0
5126	No	Male	No	30	50	24.2123	3	2	2	1	4	Genotype 3	191.962	4.26581	383.923	5.11898	141	3.0254	3.63048	3.32794	59.5	2	2	3	2004-12-14	0	12	0
5127	No	Male	No		62	24.5247	1	2	2	0	5	Genotype 2	35.9928	0.79984	59.988	0.79984	219	0.365224	0.365224	0.365224	49.7	1	3	2	2005-01-10	0	1	0
5128	Yes	Female	No	19	39	29.2813	1	1	2	0	1	Genotype 2	40.192	1.14834	56.3887	1.25308	325	0.353336	0.385564	0.318002	33.6	3	2	2	2005-01-11	0	1	0
5129	Yes	Female	No	12	55	22.4108	3	2	2	1	3	Genotype 2	71.9856	2.05673	77.9844	1.73299	187	1.09986	0.926731	1.09986	35.7	2	3	1	2005-01-17	0	1	0
5130	Yes	Male	No	25	45	27.6043	2	1	2	1	2	Genotype 2	55.189	1.22642	71.9856	0.959808	208	0.589626	0.461446	0.589626	36.8	2	1	2	2005-01-24	0	1	0
5131	No	Female	No	23	42	34.6484	2	2	2	0	3	Genotype 3	55.7888	1.59397	95.9808	2.13291	209	0.762664	1.02053	0.686397	53	1	1	1	2005-02-01	0	2	0
5133	Yes	Female	No	23	50	23.8437	1	2	1	1	1	Genotype 3	53.9892	1.54255	65.9868	1.46637	281	0.54895	0.521841	0.54895	68.1	2	2	2	2005-02-08	0	2	0
5134	Yes	Female	No		42	27.0312	1	1	1	0	2	Genotype 3	22.1956	0.634159	28.7942	0.639872	329	0.192753	0.19449	0.192753	29.1	1	2	1	2005-03-07	1	3	0
5135	Yes	Female	No	39	58	23.5716	1	2	2	0	2	Genotype 2	89.982	2.57091	131.974	2.93275	349	0.736652	0.840329	0.736652	83.4	1	1	1	2005-03-08	1	3	0
5136	Yes	Female	No		56	19.1051	2	2	2	1	4	Genotype 2	77.9844	2.22813	77.9844	1.73299	271	0.822187	0.639479	0.739968	35.6	2	2	2	2005-03-14	1	3	0
5137	Yes	Female	No	22	54	27.0679	2	2	2	0	5	Genotype 2	71.9856	2.05673	83.9832	1.86629	313	0.657103	0.59626	0.657103	58.3	2	1	1	2005-08-29	1	8	0
5138	Yes	Female	No	31	50	27.2493	1	1	2	0	2	Genotype 3	52.7894	1.50827	107.978	2.39952	307	0.491293	0.781603	0.491293	76.5	3	2	2	2005-04-05	1	4	0
5139	Yes	Male	No	17	56	22.9178	2	3	1	1	1	Genotype 3	71.9856	1.59968	107.978	1.43971	231	0.692502	0.623252	0.692502	33.1	1	2	2	2005-04-11	1	4	0
5140	Yes	Male	No	30	45	26.8272	1	2	1	0	2	Genotype 2	52.1896	1.15977	71.9856	0.959808	209	0.554913	0.459238	0.554913	40.2	2	2	3	2005-04-18	1	4	0
5141	Yes	Male	No	11	32	28.5319	1	1	2	1	1	Genotype 3	71.9856	1.59968	161.968	2.15957	203	0.78802	1.06383	0.709218	45.1	2	1	2	2005-04-19	1	4	0
5142	Yes	Female	No	28	48	21.2671	2	2	2	0	4	Genotype 2	28.1944	0.805553	32.3935	0.719856	192	0.419559	0.374925	0.377603	45.5	3	2	3	2005-04-26	1	4	0
5143	No	Female	No	7	24	34.6746	1	2	2	2	3	Genotype 3	52.1896	1.49113	107.978	2.39952	183	0.814825	1.31121	0.814825	44.2	1	3	1	2005-05-03	1	5	0
5144	Yes	Female	No		44	23.2053	3	3	2	0	3	Genotype 2	65.9868	1.88534	89.982	1.9996	437	0.431427	0.457574	0.431427	66.4	2	3	2	2005-05-09	1	5	0
5145	Yes	Male	No		20	19.2841	2	1	1	0	3	Genotype 2	83.9832	1.86629	215.957	2.87942	230	0.811432	1.25192	0.811432	72.2	3	2	2	2005-05-10	1	5	0
5146	Yes	Female	No	10	27	21.83	1	3	1	0	1	Genotype 3	173.965	4.97043	251.95	5.59888	203	2.44849	2.75807	2.44849	118.7	1	2	3	2005-05-24	1	5	0
5147	No	Male	Yes	25	42	28.9979	4	3	2	0	6	Genotype 3	221.956	4.93235	275.945	3.67926	88	5.60494	4.18098	5.60494	39.8	1	1	2	2005-06-07	1	6	0
5148	Yes	Female	No	18	41	27.6891	1	2	2	1	3	Genotype 3	50.3899	1.43971	89.982	1.9996	307	0.468962	0.651336	0.422065	49.7	1	3	2	2005-06-20	1	6	0
5149	No	Female	No	31	57	26.7188	1	1	2	0	3	Genotype 2	41.9916	1.19976	59.988	1.33307	233	0.514918	0.572132	0.514918	84.7	2	3	2	2005-09-12	1	9	0
5150	Yes	Male	No	17	49	27.0707	2	2	2	2	4	Genotype 3	55.7888	1.23975	77.9844	1.03979	228	0.543751	0.456049	0.543751	113.6	1	1	3	2005-09-27	1	9	0
5151	No	Male	Yes	30	50	28.4137	3	2	2	1	6	Genotype 3	155.969	3.46597	191.962	2.55949	112	3.09462	2.28526	3.40408	76	3	2	1	2005-10-10	1	10	0
5152	Yes	Male	Yes	37	55	25.502	3	3	3	1	6	Genotype 2	185.963	4.13251	167.966	2.23955	164	2.51982	1.36558	2.7718	79.4	2	2	2	2005-10-10	1	10	0
5153	Yes	Male	No	13	38	30.1896	1	2	2	1	2	Genotype 3	34.1932	0.759848	59.3881	0.791842	315	0.241222	0.251378	0.217099	45.9	2	2	2	2005-10-11	1	10	0
5154	Yes	Female	No		62	20.7958	3	2	2	0	2	Genotype 2	32.3935	0.925529	35.3929	0.786509	200	0.462765	0.393255	0.462765	79.7	2	2	2	2005-10-25	1	10	0
5155	Yes	Male	No		41	25.1278	3	2	3	1	4	Genotype 3	77.9844	1.73299	185.963	2.4795	223	0.777124	1.11189	0.777124	77.4	2	1	1	2005-10-31	1	10	0
5201	Yes	Male	No	1	21	19.2395	1	2	1	0	1	Genotype 2+3			172.166	2.29554	240		0.956475		54.2	2	2	1	2004-10-04	1	10	0
5202	Yes	Male	No		25	23.642	2	2	1	0	2	Genotype 2	31.7936	0.706525	98.9802	1.31974	225	0.314011	0.586549	0.345412	87.9	1	1	2	2004-10-18	1	10	0
5203	Yes	Male	No		29	23.5479	3	2	2	0	3	Genotype 3	87.5825	1.94628	223.155	2.9754	276	0.705173	1.07805	0.77569	59.2	2	2	2	2004-10-25	1	10	0
5204	Yes	Female	No		25	25.2363	1	2	1	0	2	Genotype 3	30.5939	0.874111	66.5867	1.4797	158	0.553235	0.936522	0.553235	55.6	1	3	2	2004-11-08	0	11	0
5205	No	Male	No		47	22.9854	2	1	1	2	2	Genotype 3	31.7936	0.706525	62.3875	0.831834	233	0.30323	0.35701	0.30323	18.3	1	1	2	2005-01-17	0	1	0
5206	Yes	Female	No		40	27.989	1	1	1	1	1	Genotype 3	23.9952	0.685577	29.994	0.666533	267	0.25677	0.249638	0.231093	45.6	2	2	2	2005-01-24	0	1	0
5207	Yes	Male	No		53	24.8163	1	1	2	0	3	Genotype 2	36.5927	0.813171	62.9874	0.839832	187	0.434851	0.449108	0.478336	51.7	2	3	2	2005-07-05	1	7	0
5208	No	Female	No	7	44	33.2621	3	2	2	1	5	Genotype 3	107.379	3.06796	167.966	3.73259	242	1.26775	1.54239	1.39453	55.3	1	2	3	2005-06-27	1	6	0
5209	No	Female	No	17	69	20.3074	2	2	1	0	2	Genotype 2	21.5957	0.617019	23.9952	0.533227	236	0.261449	0.225944	0.261449	59.8	1	2	2	2005-09-12	1	9	0
5210	Yes	Male	No		20		2	1	2	0	2	Genotype 3	56.9886	1.26641	170.366	2.27155	252	0.502545	0.901407	0.45229	47.3	1	2	1	2005-10-03	1	10	0
5301	Yes	Male	No	26	41	25.4049	1	1	1	1	4	Genotype 3	23.3953	0.519896	32.3935	0.431914	208	0.24995	0.207651	0.24995	66.8	3	2	1	2004-11-09	0	11	0
5302	Yes	Male	No	10	33	22.7488	2	2	1	2	2	Genotype 3	137.972	3.06605	273.545	3.64727	168	1.82503	2.17099	2.19004	59.7	2	2	1	2004-11-16	0	11	0
5303	Yes	Female	No	6	27	20.7207	2	2	1	0	1	Genotype 2	25.7948	0.736995	29.994	0.666533	207	0.356036	0.321997	0.356036	57.5	1	1	1	2004-12-07	0	12	0
5304	Yes	Female	No		42	27.6398	1	2	1	0	2	Genotype 3	23.3953	0.668438	15.5969	0.346597	316	0.211531	0.109683	0.232684	60.5	2	1	2	2004-12-13	0	12	0
5305	No	Female	No	32	51	26.0276	2	2	1	1	3	Genotype 3	33.5933	0.959808	37.7924	0.839832	192	0.4999	0.437413	0.4999	56.3	2	2	3	2005-01-27	0	1	0
5306	Yes	Male	No	28	56	23.8088	2	2	2	1	2	Genotype 2	110.978	2.46617	164.367	2.19156	259	0.952191	0.846163	0.952191	40.6	1	2	2	2005-02-01	0	2	0
5308	Yes	Male	No	9	55	33.564	2	2	3	2	3	Genotype 3	49.79	1.10645	89.982	1.19976	249	0.444356	0.481831	0.444356	56.9	1	3	1	2005-02-22	0	2	0
5309	Yes	Male	No		44	25.9259	0	2	0	0	0	Genotype 2	35.3929	0.786509	55.189	0.735853	216	0.364125	0.340673	0.364125	34.1	3	3	1	2005-03-08	1	3	0
5310	Yes	Female	No	10	42	25.1429	3	3	2	0	4	Genotype 2	47.9904	1.37115	93.5813	2.07958	186	0.73718	1.11806	0.73718	38.8	2	1	1	2005-03-30	1	3	0
5401	Yes	Male	No	21	46	28.089	1	2	1	0	2	Genotype 2	37.7924	0.839832	59.988	0.79984	177	0.474481	0.451887	0.474481	74.3	3	2	2	2004-08-10	1	8	0
5402	Yes	Female	No	7	34	20.4082	2	2	2	0	2	Genotype 3	23.9952	0.685577	32.9934	0.733187	208	0.329604	0.352494	0.296644	61.2	2	1	3	2004-09-20	1	9	0
5403	Yes	Female	No	9	40	23.6244	1	2	1	0	1	Genotype 3	167.966	4.79904	365.927	8.13171	338	1.41983	2.40583	1.41983	47.1	2	1	2	2004-11-16	0	11	0
5404	No	Female	Yes	10	50	22.1367	3	3	2	2	5	Genotype 3	131.974	3.77067	149.97	3.33267	118	3.19549	2.82429	3.83458	29.5	1	2	3	2004-11-29	0	11	0
5405	Yes	Male	No	3	49	27.7778	2	3	1	0	2	Genotype 3	167.966	3.73259	401.92	5.35893	196	1.90438	2.73415	2.09482	61.6	2	2	1	2004-12-14	0	12	0
5407	Yes	Male	Yes	24	49	29.737	3	3	3	0	6	Genotype 3	71.9856	1.59968	131.974	1.75965	167	0.957892	1.05368	1.05368	52.3	2	1	2	2005-01-17	0	1	0
5408	No	Male	No	19	41	23.8895	1	1	1	0	1	Genotype 2	18.5963	0.413251	16.1968	0.215957	385	0.107338	0.0560927	0.0966041	35.5	2	2	2	2005-01-11	0	1	0
5409	No	Male	No		45	25.763	1	1	1	0	2	Genotype 2	19.796	0.439912	22.7954	0.303939	293	0.150141	0.103734	0.150141	34.3	2	2	2	2005-06-20	1	6	0
5410	Yes	Male	No		49	36.2308	1	2	1	1	2	Genotype 2	33.5933	0.746517	57.5885	0.767846	260	0.287122	0.295326	0.25841	55.1	2	1	2	2005-05-10	1	5	0
5411	Yes	Male	No	6	24	28.1958	1	2	1	1	2	Genotype 3	83.9832	1.86629	251.95	3.35933	218	0.856098	1.54098	0.770488	80.6	3	1	3	2005-08-08	1	8	0
5412	Yes	Female	No	10	31	34.2561	1	2	1	2	1	Genotype 3	41.3917	1.18262	95.9808	2.13291	283	0.417887	0.753677		43	2	2	2	2005-06-20	1	6	0
5413	No	Male	No	35	48	23.8347	2	2	3	3	6	Genotype 3	95.9808	2.13291	143.971	1.91962	166	1.28488	1.1564	1.41337	71.3	1	1	3	2005-08-08	1	8	0
5414	No	Female	No		48	25.3815	1	2	0	0	1	Genotype 3	27.5945	0.788414	23.3953	0.519896	264	0.298642	0.19693	0.268777	66.4	1	3	1	2005-08-29	1	8	0
5416	Yes	Male	No		53	29.321	2	2	2	1	4	Genotype 2	37.1926	0.826501	58.1884	0.775845	320	0.258282	0.242452	0.232454	65.8	3	2	1	2005-09-12	1	9	0
5418	No	Male	Yes	37	53	24.2215	2	3	2	2	4	Genotype 3	89.982	1.9996	131.974	1.75965	148	1.35108	1.18895		46.3	1	1	3	2005-11-01	0	11	0
5419	Yes	Male	No	25	42	23.8895	0	1	1	0	1	Genotype 2	54.5891	1.21309	59.988	0.79984	163	0.744227	0.490699	0.744227	86.1	2	2	1	2005-11-07	0	11	0
5501	No	Female	No		64	29.2184	3	3	2	3	3	Genotype 3	54.5891	1.55969	95.9808	2.13291	308	0.506392	0.692502	0.557031	57.4	2	2	2	2004-05-25	1	5	0
5504	Yes	Female	No		42	21.1394	2	3	2	1	3	Genotype 3	23.3953	0.668438	47.3905	1.05312	320	0.208887	0.329101	0.187998	102.5	2	2	1	2004-10-18	1	10	0
5505	Yes	Female	No		40	24.6904	1	1	1	0	2	Genotype 2	31.1938	0.89125	83.9832	1.86629	173	0.515174	1.07878	0.515174	61.2	3	1	2	2004-10-18	1	10	0
5506	Yes	Female	No	24	50	24.0188	2	2	2	1	3	Genotype 2	65.9868	1.88534	1499.7	33.3267	151	1.24857	22.0706	1.37342	72.1	2	1	2	2004-10-25	1	10	0
5507	Yes	Female	No		36	33.5744	2	2	1	0	3	Genotype 2	20.3959	0.582741	40.7918	0.906485	295	0.197539	0.307283	0.177785	46.5	1	1	2	2005-04-01	1	4	0
5508	No	Male	No		45	21.8579	3	2	2	1	4	Genotype 3	203.959	4.53243	437.912	5.83883	178	2.54631	3.28024	3.05557	39.1	2	2	3	2005-01-03	0	1	0
5511	Yes	Male	No	5	35	29.0253	3	3	3	1	4	Genotype 2	173.965	3.86589	467.906	6.23875	219	1.76525	2.84875	1.94177	52.6	2	1	2	2005-03-21	1	3	0
5512	Yes	Male	No	15	32	24.9337	2	2	2	0	3	Genotype 2	31.7936	0.706525	59.988	0.79984	229	0.308526	0.349275	0.277674	40.1	1	2	1	2005-03-14	1	3	0
5513	No	Male	No	26	46	35.1541	3	3	2	1	5	Genotype 2	58.1884	1.29307	71.9856	0.959808	207	0.624674	0.463675	0.687141	28.2	2	3	2	2005-04-11	1	4	0
5515	Yes	Female	No	23	57	24.3911	4	3	2	0	4	Genotype 2	143.971	4.11346	185.963	4.13251	168	2.44849	2.45983	2.69334	33.2	2	2	1	2005-06-20	1	6	0
5516	No	Male	No	30	49	24.5311	2	2	2	0	4	Genotype 2	34.793	0.773179	53.3893	0.711858	253	0.305604	0.281367	0.427846	33.8	2	2	3	2005-05-02	1	5	0
5518	Yes	Male	No		26	22.2041	1	1	1	1	2	Genotype 3	37.1926	0.826501	101.98	1.35973	245	0.337347	0.554991	0.404817	46.1	1	2	1	2005-05-31	1	5	0
5519	Yes	Female	No		61	20.4152	2	2	1	1	3	Genotype 3	43.1914	1.23404	56.9886	1.26641	189	0.652931	0.67006	0.652931	39.7	1	1	1	2005-05-17	1	5	0
5520	No	Male	No	35	52	21.7969	2	2	2	1	4	Genotype 2	173.965	3.86589	155.969	2.07958	118	3.27618	1.76236	2.94856	25	1	1	2	2005-05-16	1	5	0
5521	Yes	Male	No		52	27.7634	1	1	1	1	0	Genotype 2	26.9946	0.59988	53.9892	0.719856	219	0.273918	0.328701	0.273918	36.2	2	2	1	2005-06-20	1	6	0
5522	Yes	Male	No		41	27.0874	1	2	1	1	2	Genotype 3	71.9856	1.59968	119.976	1.59968	221	0.723837	0.723837	0.723837	63.4	1	3	2	2005-08-29	1	8	0
5523	No	Female	Yes	38	68	28.6689	3	3	2	2	6	Genotype 3			227.954	5.06565	52		9.74164		87	1	3	2	2005-09-19	1	9	0
5525	Yes	Male	No	33	59	20.252	2	3	2	1	4	Genotype 2	65.9868	1.46637	125.975	1.67966	106	1.38337	1.58459	1.66005	69.6	2	1	2	2005-10-24	1	10	0
5601	No	Female	No	19	52	32.0312	2	3	1	0	3	Genotype 2	36.5927	1.04551	54.5891	1.21309	361	0.289614	0.336036		77.4	2	2	1	2004-10-05	1	10	0
5602	Yes	Male	No	29	47	25	2	2	1	1	5	Genotype 3	88.1824	1.95961	125.975	1.67966	149	1.31517	1.12729		89.7	1	3	3	2004-10-11	1	10	0
5603	No	Male	No	1	28	48.8365	2	1	2	2	4	Genotype 3	40.7918	0.906485	65.9868	0.879824	187	0.484752	0.470494	0.484752	26	1	2	2	2005-04-26	1	4	0
5701	No	Female	No	33	49	26.5731	2	1	2	0	2	Genotype 2	22.7954	0.651298	34.1932	0.759848	264	0.246704	0.287821	0.246704	55.7	1	2	1	2005-03-29	1	3	0
5702	No	Male	Yes	35	55	31.6158	3	2	3	2	6	Genotype 2	139.772	3.10605	122.975	1.63967	82	3.78786	1.9996	4.92422	38.6	1	1	2	2005-03-30	1	3	0
5703	Yes	Female	No	23	38	22.7732	1	2	2	0	4	Genotype 3	47.3905	1.35401	131.374	2.91942	250	0.541606	1.16777	0.649927	55.1	2	1	2	2005-04-26	1	4	0
5704	Yes	Male	No	31	56	30.4915	3	2	2	1	3	Genotype 2	52.7894	1.1731	83.3833	1.11178	264	0.444356	0.421128	0.444356	45.3	2	2	1	2005-05-24	1	5	0
5705	Yes	Female	No	48	65	26.2227	2	2	2	1	3	Genotype 2	90.5819	2.58805	197.361	4.38579	209	1.2383	2.09846	1.2383	68.4	1	1	1	2005-07-25	1	7	0
5706	Yes	Male	No	15	35	26.358	2	2	2	1	2	Genotype 2	22.1956	0.493235	73.1854	0.975805	282	0.174906	0.34603	0.192397	46.7	1	2	2	2005-11-07	0	11	0
5803	Yes	Male	No	1	37	27.6796	3	3	2	1	3	Genotype 3	33.5933	0.746517	89.982	1.19976	211	0.3538	0.568607	0.31842	60.7	1	1	1	2004-12-13	0	12	0
5804	No	Male	No		51	25.1017	2	3	2	2	6	Genotype 2	77.9844	1.73299	107.978	1.43971	234	0.740593	0.615262	0.666533	26	1	2	2	2005-01-17	0	1	0
5805	Yes	Female	No		32	22.9714	1	1	1	0	1	Genotype 3	38.3923	1.09692	40.7918	0.906485	188	0.58347	0.482173	0.525123	46.6	2	3	1	2005-01-24	0	1	0
5806	Yes	Male	No		29	31.3536	3	2	2	1	2	Genotype 3	50.9898	1.13311	119.976	1.59968	166	0.682594	0.963663	0.682594	46.8	1	2	2	2005-02-28	0	2	0
5807	Yes	Male	No		55	24.4861	2	2	2	3	4	Genotype 2	257.948	5.73219	383.923	5.11898	124	4.62273	4.12821	5.085	20.5	1	1	2	2005-03-07	1	3	0
5808	Yes	Male	No		29	22.3403	2	2	1	0	2	Genotype 3	71.9856	1.59968	263.947	3.5193	223	0.717345	1.57816	0.717345	40.4	3	3	3	2005-03-15	1	3	0
5810	Yes	Male	No		32	27.1054	1	1	1	1	0	Genotype 3	37.7924	0.839832	131.974	1.75965	233	0.360443	0.755214	0.288354	49.2	2	1	2	2005-06-13	1	6	0
5901	No	Male	No	22	38	25.3756	0	2	1	1	1	Genotype 3	41.9916	0.933147	87.5825	1.16777	256	0.36451	0.456159	0.328059	69.5	2	2	2	2004-05-11	1	5	0
5902	Yes	Male	No	25	45	24.1907	1	2	1	1	2	Genotype 2	101.38	2.25288	259.748	3.46331	206	1.09363	1.68122	1.09363	57.2	2	2	2	2004-05-18	1	5	0
5904	No	Male	No	18	35	27.1605	2	2	2	1	4	Genotype 2	47.9904	1.06645	69.5861	0.927814	152	0.701614	0.610404	0.701614	76.1	2	2	2	2004-06-15	1	6	0
5905	No	Female	No	19	39	31.9169	2	2	1	1	3	Genotype 3	44.3911	1.26832	88.1824	1.95961	290	0.437351	0.675727	0.437351	93.7	2	2	2	2004-06-14	1	6	0
5906	Yes	Female	No	23	37	21.4857	0	1	1	1	3	Genotype 2	25.7948	0.736995	29.994	0.666533	153	0.481696	0.435643	0.481696	60.9	1	2	2	2004-11-08	0	11	0
5907	No	Female	No	32	47	19.801	1	1	1	2	2	Genotype 3	30.5939	0.874111	38.9922	0.866493	288	0.303511	0.300866	0.303511	104.9	2	2	1	2004-09-20	1	9	0
5909	No	Female	No	24	40	23.091	2	2	2	1	5	Genotype 3	59.988	1.71394	99.5801	2.21289	178	0.962889	1.2432	1.05918	59.1	1	1	2	2004-10-11	1	10	0
5910	Yes	Female	No	20	55	25.7741	1	2	1	2	3	Genotype 2	65.3869	1.8682	125.975	2.79944	279	0.669605	1.00338	0.669605	34.2	3	2	2	2004-12-13	0	12	0
5911	No	Male	No	18	38	30.7183	2	2	2	3	3	Genotype 3	202.16	4.49243	407.918	5.43891	240	1.87185	2.26621	2.05903	47	2	2	2	2005-01-31	0	1	0
5912	Yes	Female	No	13	38	23.312	0	1	1	1	1	Genotype 3	28.7942	0.822693	38.9922	0.866493	236	0.348599	0.367158	0.348599	35.6	2	1	1	2005-01-31	0	1	0
5913	No	Male	No	30	48	26.8745	3	2	3	1	3	Genotype 3	74.985	1.66633	96.5807	1.28774	211	0.789731	0.610304	0.868705	109	1	2	2	2005-02-28	0	2	0
5914	Yes	Female	No	36	55		3	2	3	1	6	Genotype 3	119.976	3.42789	108.578	2.41285	126	2.72054	1.91496	2.9926	64.6	2	1	1	2005-03-07	1	3	0
5915	Yes	Female	No		46	26.0375	0	1	1	0	2	Genotype 2	20.9958	0.59988	28.1944	0.626541	394	0.152254	0.159021	0.137028	29.5	3	3	2	2005-02-21	0	2	0
5917	No	Female	No		45	24.169	1	1	1	0	2	Genotype 2	26.3947	0.754135	32.3935	0.719856	195	0.386736	0.369157	0.348062	78.2	2	1	3	2005-11-07	0	11	0
5918	Yes	Male	No		46	31.6522	2	2	2	0	2	Genotype 3	389.922	8.66493	605.879	8.07838	278	3.11688	2.90589	3.11688	67.5	1	2	3	2005-11-08	0	11	0
5919	Yes	Female	No	27	45	22.9877	1	2	2	0	2	Genotype 3	44.991	1.28546	90.5819	2.01293	204	0.630126	0.986731	0.630126	67	1	2	1	2005-11-01	0	11	0
6001	Yes	Male	No	32	53	23.084	3	2	2	0	5	Genotype 3	106.179	2.35953	125.975	1.67966	209	1.12896	0.803667	1.14025	46.6	2	1	1	2004-10-18	1	10	0
6002	Yes	Male	No		25	22.1799	1	2	0	0	0	Genotype 2	161.968	3.59928	87.5825	1.16777	218	1.65105	0.535673	1.50245	84.1	1	3	2	2004-10-18	1	10	0
6003	Yes	Female	No	8	29	33.9427	1	1	2	2	3	Genotype 3	29.994	0.856971	36.5927	0.813171	168	0.510102	0.48403	0.479496	58.5	3	3	1	2004-10-18	1	10	0
6004	Yes	Male	No		53	30.457	2	2	2	1	3	Genotype 2	111.578	2.4795	161.968	2.15957	227	1.09229	0.951352	1.0486	41.9	1	2	3	2004-11-30	0	11	0
6005	No	Male	No		39	36.4013	1	2	1	1	5	Genotype 3	143.971	3.19936	167.966	2.23955	112	2.85657	1.9996	3.19936	43.3	2	3	2	2005-01-11	0	1	0
6006	Yes	Male	No		37	27.6343	1	1	1	3	0	Genotype 3	50.9898	1.13311	86.9826	1.15977	261	0.434141	0.444356	0.416775	42	3	2	1	2005-01-17	0	1	0
6007	Yes	Female	No		39	22.8564	1	1	0	0	3	Genotype 3	44.3911	1.26832	49.1902	1.09311	276	0.459535	0.396056	0.45494	34.3	2	2	1	2005-01-10	0	1	0
6008	No	Female	No	35	60	32.0438	2	2	1	1	5	Genotype 2	49.79	1.42257	73.7852	1.63967	202	0.704244	0.811719	0.732414	62.9	1	2	3	2005-01-25	0	1	0
6009	No	Male	No		40	21.0668	2	1	1	1	2	Genotype 3	47.9904	1.06645	80.9838	1.07978	207	0.515195	0.521635	0.530651	81.7	2	1	1	2005-03-29	1	3	0
6010	Yes	Female	No		37	23.3706	2	2	1	2	3	Genotype 3	105.579	3.01654	137.972	3.06605	248	1.21635	1.23631	1.31365	90	2	1	3	2005-03-01	1	3	0
6011	Yes	Male	No		51	22.6772	2	2	2	1	3	Genotype 2	50.3899	1.11978	69.5861	0.927814	224	0.4999	0.414203	0.534893	46.7	2	2	1	2005-04-05	1	4	0
6013	Yes	Male	No	24	49	19.5963	3	2	2	1	4	Genotype 2	73.7852	1.63967	100.18	1.33573	213	0.769799	0.627105	0.862175	68.8	1	2	2	2005-08-01	1	8	0
6014	Yes	Male	No		41	25.7371	2	2	2	1	2	Genotype 3	95.9808	2.13291	197.96	2.63947	242	0.881366	1.09069	0.934248	58	2	1	1	2005-10-11	1	10	0
6015	Yes	Female	No		46	23.3469	3	2	2	2	2	Genotype 3	46.7906	1.33688	64.1872	1.42638	242	0.552428	0.589414	0.535855	83	1	2	1	2005-10-17	1	10	0
6016	Yes	Female	No		46	22.3529	2	2	3	0	4	Genotype 2	114.577	3.27363	197.96	4.39912	202	1.62061	2.17778	1.5882	82.4	2	3	3	2005-10-31	1	10	0
